# Supplementary material for: Mechanistic Insights into the Role of OPN in Mediating Brain Damage via Triggering Lysosomal Damage in Microglia/Macrophage
Source: Cells. 2023 Mar 9;12(6):854. doi: 10.3390/cells12060854 (PMC10046941; doi:10.3390/cells12060854)
Supplement: Supplementary file 1 [file cells-12-00854-s001.zip]

Archive with 1 entries (1 files):
- cells-2160755-supplementary.pdf
